# Supplementary material for: Genome-wide Association Study of Change in Fasting Glucose over time in 13,807 non-diabetic European Ancestry Individuals
Source: Sci Rep. 2019 Jul 1;9:9439. doi: 10.1038/s41598-019-45823-7 (PMC6602949; doi:10.1038/s41598-019-45823-7)
Supplement: Supplementary file 2 — Supplemental Tables [file 41598_2019_45823_MOESM2_ESM.xlsx]

## Sheet: Supplemental Table 1
Supplementary Table 1. Cohort characteristics and details of analysis metrics and methods for populations included in the study of slopes in non converters to T2D overtime
COHORT name (N)	BHS (N=695)									COLAUS (N=1,408)		DESIR (N=716)				ERGO (N=1,865)		FHS (N=2,974)					HBCS (N=689)		KORA (N=799)		PREVEND (N=1,142)				SARDINIA (N=3,519)
	Baseline	Follow-up1	Follow-up2	Follow-up3	Follow-up4	Follow-up5	Follow-up6	Follow-up7	Follow-up8	Baseline	Follow-up1	Baseline	Follow-up1	Follow-up2	Follow-up3	Baseline	Follow-up1	Baseline	Follow-up1	Follow-up2	Follow-up3	Follow-up4	Baseline	Follow-up1	Baseline	Follow-up1	Baseline	Follow-up1	Follow-up2	Follow-up3	Baseline	Follow-up1	Follow-up2
Ethnicity	Caucasian	Caucasian	Caucasian	Caucasian	Caucasian	Caucasian	Caucasian	Caucasian	Caucasian	Caucasian	Caucasian	European descent	European descent	European descent	European descent	European Descent	European Descent	European Descent	European Descent	European Descent	European Descent	European Descent	European	European	caucasian	caucasian	CEU	CEU	CEU	CEU	European	European	European
Year of examination	1967	1970	1975	1977	1978	1981	1983	1995	2005	2003-2007	2009-2011	1993-94	1996-97	1999-2000	2003-2004	1997-1999	2002-2004	1984-1988	1988-1992	1991-1995	1995-1998	1998-2001	2001-2003	2006-2008	2001	2008	1997-1998	2001-2002	2003-2005	2006-2008	2003	2006	2009
Time difference with baseline (years)	0	3	8	10	11	14	16	28	38	0	5.55	0	3	6	9	0	5	0	4	7	11	14	0	4.9	0	7	0	4.3	6.6	9.4	0	3.3	6.7
Country (Sample source)	Australia	Australia	Australia	Australia	Australia	Australia	Australia	Australia	Australia	Switzerland	Switzerland	France	France	France	France	Netherlands	Netherlands	USA	USA	USA	USA	USA	Finland	Finland	Germany	Germany	NL	NL	NL	NL	Sardinia, Italy	Sardinia, Italy	Sardinia, Italy
GLUCOSE MEASUREMENTS
Sample (Fasting? Plasma? Blood?)	fasting, blood	fasting, blood	fasting, blood	fasting, blood	fasting, blood	fasting, blood	fasting, blood	fasting, blood	fasting, blood	Fasting, serum	Fasting, serum	Fasting, plasma	Fasting, plasma	Fasting, plasma	Fasting, plasma	Fasting serum	Fasting serum	Fasting plasma	Fasting plasma	Fasting plasma	Fasting plasma	Fasting plasma	Fasting plasma glucose	Fasting plasma glucose	Fasting blood	Fasting blood	Fasting, plasma	Fasting, plasma	Fasting, plasma	Fasting, plasma	Fasting, Serum	Fasting, Serum	Fasting, Serum
Collection method	Araki and Sako	Araki and Sako	Araki and Sako	Araki and Sako	Araki and Sako	Araki and Sako	Araki and Sako	Araki and Sako	Araki and Sako	venous blood	venous blood	overnight fast	overnight fast	overnight fast	overnight fast	Venous, overnight fast	Venous, overnight fast	≥8 hr overnight fast	≥8 hr overnight fast	≥8 hr overnight fast	≥8 hr overnight fast	≥8 hr overnight fast	Overnight fast	Overnight fast	Overnight fast	Overnight fast	Overnight fast	Overnight fast	Overnight fast	Overnight fast	Overnight fast	Overnight fast	Overnight fast
Assay	HPLC	HPLC	HPLC	HPLC	HPLC	HPLC	HPLC	HPLC	HPLC	Glucose dehydrogenase (Roche Diagnostics, CH); maximum inter and intra-batch CVs: 2.1% – 1.0%	Glucose dehydrogenase (Roche Diagnostics, CH); maximum inter and intra-batch CVs: 2.1% – 1.0%	Glucose oxidase colorimetric assay using a modified glucose oxidase-peroxidase method	Glucose oxidase colorimetric assay using a modified glucose oxidase-peroxidase method	Glucose oxidase colorimetric assay using a modified glucose oxidase-peroxidase method	Glucose oxidase colorimetric assay using a modified glucose oxidase-peroxidase method	Glucose hexokinase method	Glucose hexokinase method	Hexokinase reagent kit (a-gent glucose test, Abbott, South Pasadena, California)	Hexokinase reagent kit (a-gent glucose test, Abbott, South Pasadena, California)	Hexokinase reagent kit (a-gent glucose test, Abbott, South Pasadena, California)	Hexokinase reagent kit (a-gent glucose test, Abbott, South Pasadena, California)	Hexokinase reagent kit (a-gent glucose test, Abbott, South Pasadena, California)	Hexokinase method	Hexokinase method	GLU Flex from Dade Behring; Hexokinase / G6P-DH-determination	GLU Flex from Dade Behring; Hexokinase / G6P-DH-determination	Kodak Ektachem dry chemistry (Eastman Kodak, Rochester, NY)	Kodak Ektachem dry chemistry (Eastman Kodak, Rochester, NY)	Kodak Ektachem dry chemistry (Eastman Kodak, Rochester, NY)	Kodak Ektachem dry chemistry (Eastman Kodak, Rochester, NY)	SR 1-Ares Serono/Immulite 1000-Medical Systems	SR 1-Ares Serono/Immulite 1000-Medical Systems	SR 1-Ares Serono/Immulite 1000-Medical Systems
Reference	11689223	11689223	11689223	11689223	11689223	11689223	11689223	11689223	11689223	18366642	18366642					-	-	9518396	9518396	9518396	9518396	9518396	21613556	21613556	-	-	1104219	1104219	1104219	1104219	16934002	16934002	16934002
SAMPLES
EXCLUSIONS										non-converters	non-converters	Ethnic outliers identified using STRUCTURE (N=15)	Ethnic outliers identified using STRUCTURE (N=15)	Ethnic outliers identified using STRUCTURE (N=15)	Ethnic outliers identified using STRUCTURE (N=15)	Diabetes medication, fasting glucose ≥ 7	Diabetes medication, fasting glucose ≥ 7	Non-fasting individuals, Type 1 diabetes, Other diabetic treatment, Fasting glucose ≥ 7 mmol / L	Non-fasting individuals, Type 1 diabetes, Other diabetic treatment, Fasting glucose ≥ 7 mmol / L	Non-fasting individuals, Type 1 diabetes, Other diabetic treatment, Fasting glucose ≥ 7 mmol / L	Non-fasting individuals, Type 1 diabetes, Other diabetic treatment, Fasting glucose ≥ 7 mmol / L	Non-fasting individuals, Type 1 diabetes, Other diabetic treatment, Fasting glucose ≥ 7 mmol / L	As indicated in the plan	As indicated in the plan	Non-fasting individuals,Type 1 diabetes, diabetic treatment,Known T2D, FG ≥ 7mmols	Non-fasting individuals,Type 1 diabetes, diabetic treatment,Known T2D, FG ≥ 7mmols					non-converters	non-converters	non-converters
Samples with phenotype: N all (%males/%females)	101 (0.49/0.51)	103 (0.39/0.61)	337 (0.42/0.58)	48 (0.35/0.65)	427 (0.41/0.59)	399 (0.41/0.59)	6 (0.33/0.67)	695 (0.41/0.59)	124 (0.49/0.51)	5426 (47.09%/52.91%)	1589 (45.12%/54.88%)	716 (24.76% / 75.24% )	716 (24.76% / 75.24% )	716 (24.76% / 75.24% )	716 (24.76% / 75.24% )	1865 (43/57)	1865 (43/57)	2546 (47/53)	2668 (47/53)	2759 (45/55)	2664 (45/55)	2597 (45/55)	689 (35.1%/64.9%)	689 (35.1%/64.9%)	799 (48.6/51.4)	799 (48.6/51.4)	1126(0.62/0.38)	1122(0.62/0.38)	1107(0.62/0.38)	1133(0.62/0.38)	3,519 (41%/59%)	3,519 (41%/59%)	493 (32%/68%)
Age [Mean (sd) males / Mean (sd) females], years	10.82 (3.13)/11.62 (2.95)	11.98 (3.1)/10.8 (3.36)	42.13 (12.7)/44.72 (12.35)	15.51 (1.99)/15.08 (1.46)	43.69 (13.53)/46.75 (13.48)	50.08 (14.14)/50.55 (13.96)	12.25 (0.92)/13.15 (3.23)	55.81 (15.78)/56.59 (16.77)	69.63 (12.62)/67.25 (15.9)	53.44 (10.75) [52.94 (10.77) / 53.89 (10.72)]	59.09 (10.73) [58.30 (10.96) / 59.73 (10.50)]	53.08 (5.55) / 49.29 (8.69)	56.08 (5.55) / 52.29 (8.69)	59.08 (5.55) / 55.29 (8.69)	62.08 (5.55) / 58.29 (8.69)	70.2 (5.6) / 70.7 (6.2)	74.8 (5.6) / 75.3 (6.3)	47.3 (10.1) / 47.2 (9.8)	50.6 (10.0) / 50.4 (9.8)	54.0 (9.9) / 54.0 (9.7)	57.9 (9.7) / 58.1 (9.7)	60.7 (9.6)/ 60.9 (9.5)	61.4 (2.8) / 61.6 (3.0)	66.2 (2.8) / 66.6 (3.0)	61.6 (4.7) / 61.3 (4.4)	68.6 (4.7) / 68.3 (4.4)	53.96(9.64)/54.57(10.36)	58.28(9.63)/58.84(10.28)	60.33(9.75)/60.58(10.18)	61.95(9.16)/61.94(10.45)	41.8 (17.0) / 41.2 (15.9)	45.2 (16.9) / 44.6 (15.9)	53.2 (15.8) / 52.4 (15.3)
BMI [Mean (sd) males / Mean (sd) females], kg/m2	14.62 (2.91)/15.99 (3.7)	18.31 (2.59)/17.92 (3.19)	25.49 (3.27)/23.78 (3.65)	19.12 (2.42)/21.19 (3.31)	25.23 (3.1)/23.83 (3.5)	25.61 (2.95)/24.17 (3.76)	17 (0.99)/19.35 (3.43)	26.68 (3.39)/25.34 (4.3)	27.49 (3.55)/26.27 (5.87)	25.85 (4.56) [26.63 (4.02) / 25.16 (4.90)]	26.04 (4.38) [26.60 (3.76) / 25.58 (4.78)]	23.14(1.16) / 21.33(1.85)	23.59 (1.5) / 21.73 (2.13)	23.96 (1.74) / 22.06 (2.25)	24.0 (1.83) / 22.29 (2.39)	26.2 (3.0) /26.9 (4.1)	26.8 (3.2)/27.4 (4.3)	26.7 (3.5) / 24.6 (4.5)	27.2 (3.6) / 25.4 (4.9)	27.8 (3.8) / 26.1 (5.0)	28.1 (4.1) / 26.8 (5.1)	28.4 (4.2) / 27.2 (5.6)	26.6 (3.3) / 26.8 (4.5)	26.2 (3.4) / 26.8 (4.8)	27.4 (3.1) / 27.4 (4.4)	27.6 (3.3) / 27.6 (4.5)	26.33(3.43)/25.44(4.29)	27.02(3.58)/26.17(4.55)	27.24(3.67)/26.27(4.6)	26.92(3.99)/25.87(4.88)	25.7 (3.8) / 24.2 (4.6)	26.1 (3.7) / 24.5 (4.6)	27.2 (3.8) / 25.3 (4.2)
BMI slopes [Mean (sd) males / Mean (sd) females]	0.156 (0.169)/0.145 (0.178)	0.156 (0.169)/0.145 (0.178)	0.156 (0.169)/0.145 (0.178)	0.156 (0.169)/0.145 (0.178)	0.156 (0.169)/0.145 (0.178)	0.156 (0.169)/0.145 (0.178)	0.156 (0.169)/0.145 (0.178)	0.156 (0.169)/0.145 (0.178)	0.156 (0.169)/0.145 (0.178)	0.000277 (0.000867) [0.000222 (0.000739) / 0.000322 (0.000958)]	0.000277 (0.000867) [0.000222 (0.000739) / 0.000322 (0.000958)]	- 0.13 (0.99) / 0.042 (0.99)	- 0.13 (0.99) / 0.042 (0.99)	- 0.13 (0.99) / 0.042 (0.99)	- 0.13 (0.99) / 0.042 (0.99)	0.13 (0.31) /0.11(0.35)	0.13 (0.31) /0.11(0.35)	0.11 (0.22) / 0.18 (0.26)	0.11 (0.22) / 0.18 (0.26)	0.11 (0.22) / 0.18 (0.26)	0.11 (0.22) / 0.18 (0.26)	0.11 (0.22) / 0.18 (0.26)	-0.35 (1.3) / -.02 (1.7)	-0.35 (1.3) / -.02 (1.7)	-0.005 (0.05) / -0.006 (0.05)	-0.005 (0.05) / -0.006 (0.05)	0.11(0.31)/0(0.43)	0.11(0.31)/0(0.43)	0.11(0.31)/0(0.43)	0.11(0.31)/0(0.43)	0.12 (0.47) / 0.09 (0.51)	0.12 (0.47) / 0.09 (0.51)	0.12 (0.47) / 0.09 (0.51)
Fasting glucose [Mean (sd) males / Mean (sd) females], mmol/l	4.14 (0.64)/4.51 (0.89)	4.73 (0.85)/4.77 (0.97)	4.84 (0.51)/4.62 (0.48)	4.51 (0.53)/4.37 (0.64)	5.35 (0.43)/5.15 (0.47)	5.16 (0.77)/5.08 (0.64)	2.89 (0.35)/2.87 (0.54)	4.91 (0.51)/4.75 (0.5)	5.34 (0.47)/5.12 (0.56)	5.57 (1.17) [5.81 (1.26) / 5.36 (1.05)]	5.81 (1.11) [6.07 (1.27) / 5.59 (0.91)]	5.11 (0.32) / 5.00 (0.38)	5.27 (0.4) / 5.01 (0.41)	5.28 (0.36) / 5.06 (0.4)	5.31 (0.46) / 5.07 (0.43)	5.54 (0.48)/5.43(0.53)	5.55 (0.53)/5.49 (0.55)	5.12 (0.46) / 4.91 (0.47)	5.11 (0.46) / 4.89 (0.44)	5.35 (0.47) / 5.12 (0.50)	5.51 (0.48) / 5.22 (0.52)	5.55 (0.51) / 5.27 (0.54)	5.5 (.42) / 5.2(.50)	6.4 (.37) / 6.2(.40)	6.22 (0.44) / 5.92 (0.44)	6.17 (0.42) / 5.87 (0.49)	5.43(0.67)/5.46(0.8)	7.23(2.46)/7.04(2.32)	6.59(1.36)/7.05(2.04)	7.11(2.4)/6.8(1.34)	5.5 (0.59) / 5.2 (0.56)	5.5 (0.58) / 5.2 (0.55)	5.5 (0.58) / 5.7 (0.51)
FG slopes [Mean (sd) males / Mean (sd) females]	0.00202 (0.0391)/ -0.00202 (0.0386)	0.00202 (0.0391)/ -0.00202 (0.0386)	0.00202 (0.0391)/ -0.00202 (0.0386)	0.00202 (0.0391)/ -0.00202 (0.0386)	0.00202 (0.0391)/ -0.00202 (0.0386)	0.00202 (0.0391)/ -0.00202 (0.0386)	0.00202 (0.0391)/ -0.00202 (0.0386)	0.00202 (0.0391)/ -0.00202 (0.0386)	0.00202 (0.0391)/ -0.00202 (0.0386)	0.000143 (0.000417) [0.000143 (0.000494) / 0.000143 (0.000343)]	0.000143 (0.000417) [0.000143 (0.000494) / 0.000143 (0.000343)]	0.18 (1.04) / -0.056 (0.98)	0.18 (1.04) / -0.056 (0.98)	0.18 (1.04) / -0.056 (0.98)	0.18 (1.04) / -0.056 (0.98)	0.002 (0.103) /0.01(0.11)	0.002 (0.103) /0.01(0.11)	0.04 (0.05) / 0.03 (0.04)	0.04 (0.05) / 0.03 (0.04)	0.04 (0.05) / 0.03 (0.04)	0.04 (0.05) / 0.03 (0.04)	0.04 (0.05) / 0.03 (0.04)	.90 (.45) / 1.0 (.48)	.90 (.45) / 1.0 (.48)	-0.006 (0.06) / -0.008 (0.06)	-0.006 (0.06) / -0.008 (0.06)	0.37(0.58)/0.24(0.36)	0.37(0.58)/0.24(0.36)	0.37(0.58)/0.24(0.36)	0.37(0.58)/0.24(0.36)	0.009 (0.17) / 0.019 (0.15)	0.009 (0.17) / 0.019 (0.15)	0.009 (0.17) / 0.019 (0.15)
GENOTYPING
Genotyping platform & SNP panel	Illumina 610-Quad	Illumina 610-Quad	Illumina 610-Quad	Illumina 610-Quad	Illumina 610-Quad	Illumina 610-Quad	Illumina 610-Quad	Illumina 610-Quad	Illumina 610-Quad	Affy500K	Affy500K	Illumina Human CNV370-Duo Array and Illumina HAP300 array	Illumina Human CNV370-Duo Array and Illumina HAP300 array	Illumina Human CNV370-Duo Array and Illumina HAP300 array	Illumina Human CNV370-Duo Array and Illumina HAP300 array	Infinium II HumanHap550K Genotyping BeadChip version 3 (Illumina, San Diego, California, USA)	Infinium II HumanHap550K Genotyping BeadChip version 3 (Illumina, San Diego, California, USA)	Affymetrix 500K and MIPS 50K	Affymetrix 500K and MIPS 50K	Affymetrix 500K and MIPS 50K	Affymetrix 500K and MIPS 50K	Affymetrix 500K and MIPS 50K	modified Illumina 610k Quad	modified Illumina 610k Quad	Affy 6.0	Affy 6.0	Illumina CytoSNP12 v2	Illumina CytoSNP12 v2	Illumina CytoSNP12 v2	Illumina CytoSNP12 v2	Affymetrix10K, Affymetrix 500K, Affymetrix 6.0	Affymetrix10K, Affymetrix 500K, Affymetrix 6.0	Affymetrix10K, Affymetrix 500K, Affymetrix 6.0
Genotyping centre	Centre National de Genotypage (http://www.cng.fr/gabriel/)	Centre National de Genotypage (http://www.cng.fr/gabriel/)	Centre National de Genotypage (http://www.cng.fr/gabriel/)	Centre National de Genotypage (http://www.cng.fr/gabriel/)	Centre National de Genotypage (http://www.cng.fr/gabriel/)	Centre National de Genotypage (http://www.cng.fr/gabriel/)	Centre National de Genotypage (http://www.cng.fr/gabriel/)	Centre National de Genotypage (http://www.cng.fr/gabriel/)	Centre National de Genotypage (http://www.cng.fr/gabriel/)	-	-					Human Genotyping Facility, HuGE-F, department of Internal Medicine, Erasmus MC Rotterdam	Human Genotyping Facility, HuGE-F, department of Internal Medicine, Erasmus MC Rotterdam	Affymetrix	Affymetrix	Affymetrix	Affymetrix	Affymetrix	Sanger Institute	Sanger Institute	HMGU	HMGU	Lifelines	Lifelines	Lifelines	Lifelines	ProgeNIA center, Lanusei, Italy	ProgeNIA center, Lanusei, Italy	ProgeNIA center, Lanusei, Italy
Genotyping calling algorithm	BeadStudio	BeadStudio	BeadStudio	BeadStudio	BeadStudio	BeadStudio	BeadStudio	BeadStudio	BeadStudio	BRLMM	BRLMM	Illumina Beadsation Genotyping Solution	Illumina Beadsation Genotyping Solution	Illumina Beadsation Genotyping Solution	Illumina Beadsation Genotyping Solution	GenCall	GenCall	BRLMM	BRLMM	BRLMM	BRLMM	BRLMM	Beadstudio	Beadstudio	birdseed	birdseed	GenomeStudio	GenomeStudio	GenomeStudio	GenomeStudio	BRLMM for 10K and 500K arrays, Birdseed_v2 for 6.0 array	BRLMM for 10K and 500K arrays, Birdseed_v2 for 6.0 array	BRLMM for 10K and 500K arrays, Birdseed_v2 for 6.0 array
SAMPLE QC
Call rate [filter detail / N individuals excluded]	0.97	0.97	0.97	0.97	0.97	0.97	0.97	0.97	0.97	0.9	0.9	≥ 95% / 15	≥ 95% / 15	≥ 95% / 15	≥ 95% / 15	97.5% / 21	97.5% / 21	97% / 102	97% / 102	97% / 102	97% / 102	97% / 102	excluded if callrate <95%	excluded if callrate <95%	-	-	< 95% /N=16	< 95% /N=16	< 95% /N=16	< 95% /N=16	> 98% / none (samples failing QC threshold were repeated)	> 98% / none (samples failing QC threshold were repeated)	> 98% / none (samples failing QC threshold were repeated)
Heterozygosity [filter detail / N individuals excluded]	<0.30	<0.30	<0.30	<0.30	<0.30	<0.30	<0.30	<0.30	<0.30	-	-					4SD from mean / 21 individuals excluded	4SD from mean / 21 individuals excluded	5 SD from mean (< 25.758% or > 29.958%) / 16	5 SD from mean (< 25.758% or > 29.958%) / 16	5 SD from mean (< 25.758% or > 29.958%) / 16	5 SD from mean (< 25.758% or > 29.958%) / 16	5 SD from mean (< 25.758% or > 29.958%) / 16			-	-	(Z-score > 3) for the first 5 principal components over the sample correlation matrix, based on 16,842 independent (LD-pruned) SNPs,/N= 101				0	0	0
Ethnic outliers excluded	13 due to possible Asian ancestry	13 due to possible Asian ancestry	13 due to possible Asian ancestry	13 due to possible Asian ancestry	13 due to possible Asian ancestry	13 due to possible Asian ancestry	13 due to possible Asian ancestry	13 due to possible Asian ancestry	13 due to possible Asian ancestry	PC outliers removed	PC outliers removed					yes, PCA	yes, PCA	> 1000 Mendelian errors	> 1000 Mendelian errors	> 1000 Mendelian errors	> 1000 Mendelian errors	> 1000 Mendelian errors	0	0	-	-	N= 98	N= 98	N= 98	N= 98	0	0	0
Other exclusions	no	no	no	no	no	no	no	no	no	related individuals removed	related individuals removed					mismatch between genotypic and phenotypic sex, outliers identified by identity-by-state clustering analysis	mismatch between genotypic and phenotypic sex, outliers identified by identity-by-state clustering analysis	-	-	-	-	-	sex mismatch	sex mismatch	-	-	first degree relatives /N=112	first degree relatives /N=112	first degree relatives /N=112	first degree relatives /N=112	0	0	0
Individuals for analysis	1269	1269	1269	1269	1269	1269	1269	1269	1269	5435	5435	716	716	716	716	5974	5974	6479	6479	6479	6479	6479	1720	1720	296	296	3649	3649	3649	3649	4694	4694	4694
SNP QC (prior to imputation)										411984	411984												508826	508826	-	-	301247	301247	301247	301247	10,204 , 500,569 and 934,968 on 10K, 500K and 6.0 arrays respectively	10,204 , 500,569 and 934,968 on 10K, 500K and 6.0 arrays respectively	10,204 , 500,569 and 934,968 on 10K, 500K and 6.0 arrays respectively
MAF [filter detail / N SNPs excluded]	0.01	0.01	0.01	0.01	0.01	0.01	0.01	0.01	0.01	0.01	0.01	MAF<1% (0)	MAF<1% (0)	MAF<1% (0)	MAF<1% (0)	0.01	0.01	1% / 68,953	1% / 68,953	1% / 68,953	1% / 68,953	1% / 68,953	> 1%	> 1%	-	-	<0.01	<0.01	<0.01	<0.01	> 5 for 10K and 500K arrays, >1 for 6.0 array	> 5 for 10K and 500K arrays, >1 for 6.0 array	> 5 for 10K and 500K arrays, >1 for 6.0 array
HWE [filter detail / N SNPs excluded]	5.7e10-7	5.7e10-7	5.7e10-7	5.7e10-7	5.7e10-7	5.7e10-7	5.7e10-7	5.7e10-7	5.7e10-7	1e-07	1e-07	p<1x10-4 (1108)	p<1x10-4 (1108)	p<1x10-4 (1108)	p<1x10-4 (1108)	10-6	10-6	10-6 / 20,999	10-6 / 20,999	10-6 / 20,999	10-6 / 20,999	10-6 / 20,999	--	--	-	-	0.0001	0.0001	0.0001	0.0001	10^-6	10^-6	10^-6
Call rate [filter detail / N SNPs excluded]	0.99 for SNPS with MAF<1%, 0.95 for all other SNPs	0.99 for SNPS with MAF<1%, 0.95 for all other SNPs	0.99 for SNPS with MAF<1%, 0.95 for all other SNPs	0.99 for SNPS with MAF<1%, 0.95 for all other SNPs	0.99 for SNPS with MAF<1%, 0.95 for all other SNPs	0.99 for SNPS with MAF<1%, 0.95 for all other SNPs	0.99 for SNPS with MAF<1%, 0.95 for all other SNPs	0.99 for SNPS with MAF<1%, 0.95 for all other SNPs	0.99 for SNPS with MAF<1%, 0.95 for all other SNPs	0.7	0.7	95% (15771)	95% (15771)	95% (15771)	95% (15771)	0.98	0.98	95% / 23,312	95% / 23,312	95% / 23,312	95% / 23,312	95% / 23,312	0.95	0.95	-	-	<95%	<95%	<95%	<95%	>90% for 10K and 500 arrays, > 95% for 6.0 array	>90% for 10K and 500 arrays, > 95% for 6.0 array	>90% for 10K and 500 arrays, > 95% for 6.0 array
Other	no	no	no	no	no	no	no	no	no	-	-					-	-	-	-	-	-	-	r2hat: > 0.3	r2hat: > 0.3	-	-	We selected the SNPs by consecutively calculating LD until r2 < 0.1 and d'< 0.1 for SNPs with a call-rate > 0.95, MAF > 5%, HWE 0.0001, We excluded samples when for they diverged from the mean with at least 3 standard deviations (Z-score > 3) for the first 5 principal components				excess of Mendelian Inheritance (MI)
SNP number in QC'd dataset	513344	513344	513344	513344	513344	513344	513344	513344	513344	390631	390631	308846	308846	308846	308846	530683	530683	378163	378163	378163	378163	378163	2543887	2543887	909622	909622	232571	232571	232571	232571	759,213 (731,209 were autosomals and used for imputation)	759,213 (731,209 were autosomals and used for imputation)	759,213 (731,209 were autosomals and used for imputation)
IMPUTATION STATS																											phased CEU haplotypes, HapMap release 22 (build 36)	phased CEU haplotypes, HapMap release 22 (build 36)	phased CEU haplotypes, HapMap release 22 (build 36)	phased CEU haplotypes, HapMap release 22 (build 36)
Imputation software	MACH 1.0.16	MACH 1.0.16	MACH 1.0.16	MACH 1.0.16	MACH 1.0.16	MACH 1.0.16	MACH 1.0.16	MACH 1.0.16	MACH 1.0.16	IMPUTE	IMPUTE	Impute 2	Impute 2	Impute 2	Impute 2	MACH/minimac	MACH/minimac	MACH	MACH	MACH	MACH	MACH	MACH	MACH	Impute	Impute	beagle, dosage	beagle, dosage	beagle, dosage	beagle, dosage	MACH	MACH	MACH
Imputation quality metrics	r2hat	r2hat	r2hat	r2hat	r2hat	r2hat	r2hat	r2hat	r2hat	r2-hat	r2-hat	Proper Info	Proper Info	Proper Info	Proper Info	r2hat>0.3	r2hat>0.3	r2hat > 0.3	r2hat > 0.3	r2hat > 0.3	r2hat > 0.3	r2hat > 0.3	r2hat: > 0.3	r2hat: > 0.3	Proper-info > 0.4	Proper-info > 0.4	INFO (PLINK)	INFO (PLINK)	INFO (PLINK)	INFO (PLINK)	r2 > 0.30	r2 > 0.30	r2 > 0.30
Other SNP QC filters applied?	no	no	no	no	no	no	no	no	no			> 0.4	> 0.4	> 0.4	> 0.4	MAF > 1%	MAF > 1%	MAF > 1%	MAF > 1%	MAF > 1%	MAF > 1%	MAF > 1%			-	-	Plink excludes MAF<0.01, INFO <0.1	Plink excludes MAF<0.01, INFO <0.1	Plink excludes MAF<0.01, INFO <0.1	Plink excludes MAF<0.01, INFO <0.1	excess of MI in families of best guessed genotypes	excess of MI in families of best guessed genotypes	excess of MI in families of best guessed genotypes
DATA ANALYSIS
Number of SNPs in analysis (N imputed)	2543887	2543887	2543887	2543887	2543887	2543887	2543887	2543887	2543887	2557249	2557249	2,544,187 ( 2,235,341 )	2,544,187 ( 2,235,341 )	2,544,187 ( 2,235,341 )	2,544,187 ( 2,235,341 )	2447208	2447208	2436797	2436797	2436797	2436797	2436797	2543887	2543887	2737768	2737768	2442176	2442176	2442176	2442176	2325980	2325980	2325980
Trait transformation	none and inverse transform	none and inverse transform	none and inverse transform	none and inverse transform	none and inverse transform	none and inverse transform	none and inverse transform	none and inverse transform	none and inverse transform	none	none	None	None	None	None	inverse normal transformed	inverse normal transformed	untransformed	untransformed	untransformed	untransformed	untransformed	inverse normal transformed	inverse normal transformed			according to analysis plan	according to analysis plan	according to analysis plan	according to analysis plan	Inverse-normal	Inverse-normal	Inverse-normal
Adjustments	as specified in analysis plan	as specified in analysis plan	as specified in analysis plan	as specified in analysis plan	as specified in analysis plan	as specified in analysis plan	as specified in analysis plan	as specified in analysis plan	as specified in analysis plan	as requested	as requested	None/ Age+Gender/ Age+Gender+BMI	None/ Age+Gender/ Age+Gender+BMI	None/ Age+Gender/ Age+Gender+BMI	None/ Age+Gender/ Age+Gender+BMI	Age, sex, BMI at baseline, BMI slope	Age, sex, BMI at baseline, BMI slope	Sex-specific residuals adjusted for BMI, age and age2	Sex-specific residuals adjusted for BMI, age and age2	Sex-specific residuals adjusted for BMI, age and age2	Sex-specific residuals adjusted for BMI, age and age2	Sex-specific residuals adjusted for BMI, age and age2	model 1) none, model 2) age and gender, and model 3) age, gender, bmi, and bmi slope	model 1) none, model 2) age and gender, and model 3) age, gender, bmi, and bmi slope	Age and sex	Age and sex	according to analysis plan	according to analysis plan	according to analysis plan	according to analysis plan	none, age and sex, age and sex and BMI	none, age and sex, age and sex and BMI	none, age and sex, age and sex and BMI
Analysis method	linear regression on dosage scores	linear regression on dosage scores	linear regression on dosage scores	linear regression on dosage scores	linear regression on dosage scores	linear regression on dosage scores	linear regression on dosage scores	linear regression on dosage scores	linear regression on dosage scores	linear regression	linear regression	Linear regression adjusted for covariates	Linear regression adjusted for covariates	Linear regression adjusted for covariates	Linear regression adjusted for covariates	Linear regression	Linear regression	Linear mixed effect models	Linear mixed effect models	Linear mixed effect models	Linear mixed effect models	Linear mixed effect models	Linear regression	Linear regression	Linear regression	Linear regression	additive	additive	additive	additive	variance component adjusted linear regression	variance component adjusted linear regression	variance component adjusted linear regression
Software for analysis	mach2qtl	mach2qtl	mach2qtl	mach2qtl	mach2qtl	mach2qtl	mach2qtl	mach2qtl	mach2qtl	Matlab	Matlab	snptest_v1	snptest_v1	snptest_v1	snptest_v1	ProbABEL	ProbABEL	LMEKIN (R package)	LMEKIN (R package)	LMEKIN (R package)	LMEKIN (R package)	LMEKIN (R package)	Plink, ProbABEL	Plink, ProbABEL	SNPTEST	SNPTEST	R, lmer	R, lmer	R, lmer	R, lmer	Merlin	Merlin	Merlin
Genomic Control Lambda										0.991-1.007	0.991-1.007	1.00081	1.00081	1.00081	1.00081	1.00	1.00								1.011	1.011					-
REFERENCES
Reference cohort	Knuiman et al. Mortality trends, 1965 to 1989, in Busselton, the site of repeated health surveys and interventions. Aust J Pub Hlth v18(2)129-135	Knuiman et al. Mortality trends, 1965 to 1989, in Busselton, the site of repeated health surveys and interventions. Aust J Pub Hlth v18(2)129-135	Knuiman et al. Mortality trends, 1965 to 1989, in Busselton, the site of repeated health surveys and interventions. Aust J Pub Hlth v18(2)129-135	Knuiman et al. Mortality trends, 1965 to 1989, in Busselton, the site of repeated health surveys and interventions. Aust J Pub Hlth v18(2)129-135	Knuiman et al. Mortality trends, 1965 to 1989, in Busselton, the site of repeated health surveys and interventions. Aust J Pub Hlth v18(2)129-135	Knuiman et al. Mortality trends, 1965 to 1989, in Busselton, the site of repeated health surveys and interventions. Aust J Pub Hlth v18(2)129-135	Knuiman et al. Mortality trends, 1965 to 1989, in Busselton, the site of repeated health surveys and interventions. Aust J Pub Hlth v18(2)129-135	Knuiman et al. Mortality trends, 1965 to 1989, in Busselton, the site of repeated health surveys and interventions. Aust J Pub Hlth v18(2)129-135	Knuiman et al. Mortality trends, 1965 to 1989, in Busselton, the site of repeated health surveys and interventions. Aust J Pub Hlth v18(2)129-135	[PMID 18366642] Firmann et al. The CoLaus study: a population-based study to investigate the epidemiology and genetic determinants of cardiovascular risk factors and metabolic syndrome BMC Cardiovascular Disorders 2008, 8:6	[PMID 18366642] Firmann et al. The CoLaus study: a population-based study to investigate the epidemiology and genetic determinants of cardiovascular risk factors and metabolic syndrome BMC Cardiovascular Disorders 2008, 8:6	Rev Epidemiol Sante Publique. 1996 Aug;44(4):373-5. French				PMID: 26386597	PMID: 26386597	-	-	-	-	-	16251536	16251536	16032514	16032514	PMID: 12356629	PMID: 12356629	PMID: 12356629	PMID: 12356629	Pilia, et al. Plos Genetics, 2006.	Pilia, et al. Plos Genetics, 2006.	Pilia, et al. Plos Genetics, 2006.
Reference GWAS	none	none	none	none	none	none	none	none	none	PMID 20935630	PMID 20935630	17293876				-	-	-	-	-	-	-			18327256	18327256	PMID: 23381795	PMID: 23381795	PMID: 23381795	PMID: 23381795	Naitza et al Plos Gen 2012	Naitza et al Plos Gen 2012	Naitza et al Plos Gen 2012
Website	http://www.busseltonhealthstudy.com/	http://www.busseltonhealthstudy.com/	http://www.busseltonhealthstudy.com/	http://www.busseltonhealthstudy.com/	http://www.busseltonhealthstudy.com/	http://www.busseltonhealthstudy.com/	http://www.busseltonhealthstudy.com/	http://www.busseltonhealthstudy.com/	http://www.busseltonhealthstudy.com/	www.colaus-psycolaus.ch.	www.colaus-psycolaus.ch.	http://ifr69.vjf.inserm.fr/~desir/context_study.htm				http://www.epib.nl/research/ergo.htm	http://www.epib.nl/research/ergo.htm	http://www.ncbi.nlm.nih.gov/projects/gap/cgi-bin/study.cgi?study_id=phs000007.v2.p1	http://www.ncbi.nlm.nih.gov/projects/gap/cgi-bin/study.cgi?study_id=phs000007.v2.p1	http://www.ncbi.nlm.nih.gov/projects/gap/cgi-bin/study.cgi?study_id=phs000007.v2.p1	http://www.ncbi.nlm.nih.gov/projects/gap/cgi-bin/study.cgi?study_id=phs000007.v2.p1	http://www.ncbi.nlm.nih.gov/projects/gap/cgi-bin/study.cgi?study_id=phs000007.v2.p1	http://www.ktl.fi/portal/english/research__people___programs/health_promotion_and_chronic_disease_prevention/units/diabetes_unit/idefix_study/	http://www.ktl.fi/portal/english/research__people___programs/health_promotion_and_chronic_disease_prevention/units/diabetes_unit/idefix_study/	http://epi.gsf.de/kora-gen/index_e.php	http://epi.gsf.de/kora-gen/index_e.php	-	-	-	-	http://sardinia.nia.nih.gov/	http://sardinia.nia.nih.gov/	http://sardinia.nia.nih.gov/
Contact and analyst if different	Kelly Benke	Kelly Benke	Kelly Benke	Kelly Benke	Kelly Benke	Kelly Benke	Kelly Benke	Kelly Benke	Kelly Benke			Nabila Bouatia-Naji <nabila.bouatia-naji@inserm.fr>													harald.grallert@helmholtz-muenchen.de	harald.grallert@helmholtz-muenchen.de	Niek Verweij (mail@niekverweij.com)	Niek Verweij (mail@niekverweij.com)	Niek Verweij (mail@niekverweij.com)	Niek Verweij (mail@niekverweij.com)	jennb@umich.edu	jennb@umich.edu	jennb@umich.edu

## Sheet: Supplemental Table 2
Supplemental Table 2. Association results of the variants in fasting glucose change in the Fasting Glucose known loci1
SNP	Locus	EA2	NEA2	EAF2	Beta	SE	P	Direction3	HetPVal4	N	HetISq	HetChiSq
rs6943153	GRB10	t	c	0.2954	-0.0441	0.0142	0.001876	-------+-	0.4257	13800	1	8.08
rs11619319	PDX1	a	g	0.7695	0.0385	0.0152	0.0114	+++++-+++	0.6785	13807	0	5.72
rs10830963	MTNR1B	c	g	0.6903	-0.0337	0.0173	0.05205	?------?-	0.9703	11774	0	1.324
rs10747083	P2RX2	a	g	0.6262	0.0254	0.0154	0.09879	++-+-++?+	0.7918	12644	0	3.895
rs10811661	CDKN2A/B	t	c	0.8083	0.0271	0.0165	0.1008	?++-++-+-	0.02851	13091	55.3	15.651
rs576674	KL	a	g	0.8345	0.0304	0.0189	0.1069	++-+-+-+-	0.07857	13802	43.4	14.125
rs780094	GCKR	t	c	0.4219	-0.0194	0.0128	0.1302	+-----+--	0.291	13786	17	9.642
rs560887	G6PC2	t	c	0.32	0.0215	0.0142	0.1315	-++++-?-+	0.6209	13002	0	5.321
rs6113722	FOXA2	a	g	0.0588	-0.0404	0.0289	0.1619	----++-+-	0.362	13783	8.8	8.77
rs11558471	SLC30A8	a	g	0.6924	0.0207	0.016	0.195	+--++-+-?	0.05468	10090	49.3	13.809
rs7867224	GLIS3	a	g	0.517	-0.0162	0.0133	0.2243	+++---?--	0.5009	12986	0	6.338
rs2191349	DGKB/TMEM195	t	g	0.5415	0.0162	0.0144	0.2606	-++-++++?	0.8263	10287	0	3.583
rs11715915	AMT	t	c	0.29	-0.0149	0.0147	0.3111	?+-+++---	0.3029	13032	16.1	8.348
rs17762454	RREB1	t	c	0.2649	0.0145	0.0145	0.3164	-++++--+-	0.4603	13750	0	7.73
rs3783347	WARS	t	g	0.2133	0.0138	0.0166	0.4055	?+++-+--+	0.3372	13004	11.9	7.948
rs11605924	CRY2	a	c	0.4694	-0.0102	0.0127	0.4234	++--++---	0.1901	13779	28.6	11.21
rs12440695	VPS13C/C2CD4B	t	c	0.6578	-0.011	0.0149	0.4605	--++-+-?-	0.09612	12659	42.3	12.138
rs983309	PPP1R3B/LOC157273	t	g	0.1046	-0.0155	0.0222	0.4856	-+++---+-	0.6097	13802	0	6.336
rs2302593	GIPR	c	g	0.5088	-0.0093	0.0167	0.5775	-+-++---?	0.1513	10261	34.7	10.721
rs4869272	PCSK1/MIR583	t	c	0.6982	0.0074	0.0138	0.5887	++-+-+++-	0.845	13803	0	4.132
rs340874	PROX1	t	c	0.4611	-0.008	0.0151	0.5967	-+++-+-+?	0.0766	10283	45.4	12.821
rs174550	FADS1	t	c	0.6749	0.0068	0.0138	0.6224	-++----+-	0.0002674	13807	72.8	29.421
rs10885122	ADRA2A	t	g	0.1088	-0.0099	0.0216	0.6461	?----+-++	0.4471	13087	0	6.827
rs11039182	MADD	t	c	0.6825	0.0053	0.0141	0.7085	++-+-++--	0.5361	13776	0	7.005
rs16913693	IKBKAP	t	g	0.9679	0.0148	0.0399	0.7108	++?-+--?+	0.01266	11949	63	16.213
rs7651090	IGFB2	a	g	0.6936	0.0033	0.0139	0.8149	++----+++	0.7472	13763	0	5.097
rs1280	SLC2A2	t	c	0.8564	0.0035	0.0182	0.8451	+---++-+-	0.3716	13807	7.6	8.662
rs4457053	ZBED3	a	g	0.7086	0.0012	0.0188	0.9497	?--+-+-??	0.1564	8005	37.5	7.996
rs2657879	GLS2	a	g	0.8177	-0.001	0.0168	0.9535	+---++++-	0.9747	13631	0	2.187
rs6072275	TOP1	a	g	0.1497	0.0009	0.0179	0.9592	--++---++	0.2247	13779	24.6	10.611
rs11708067	ADCY5	a	g	0.7839	0.0008	0.0164	0.9612	+-+-+-+++	0.6872	13775	0	5.643
rs3829109	DNLZ	a	g	0.2828	-0.0007	0.0242	0.9768	?-+-?+++?	0.8591	6192	0	1.928
1. Scott et al. (2012), Scott et al.(2017), Wheeler et al. (2017)
2. EA: effect allele, NEA: non-effect allele, EAF: effect allele frequency
3. The sign of EA effect and the order of Cohorts are BHS, COLAUS, DESIR, ERGO, FHS, HBCS, KORA, PREVEND, SARDIANA
4. HetPVal: P-value for testing for heterogeneity

## Sheet: Supplemental Table 3
Supplemental Table 3. Association results of the variants in fasting glucose change in the T2D known loci1
SNP	Proxy	r2	Locus	EA2	NEA2	EAF2	Beta	SE	P	Direction3	HetPVal4	N	HetISq	HetChiSq
rs10965248	rs10965250	0.97	CDKN2A/B	a	g	0.1846	-0.0397	0.0169	0.0192	?--+--+--	0.06878	13097	46.7	13.14
rs10830963	–	–	MTNR1B	c	g	0.6903	-0.0337	0.0173	0.05205	?------?-	0.9703	11774	0	1.324
rs35352848	rs1496653	1	UBE2E2	a	g	0.7833	0.0304	0.0164	0.06468	+?-+--+++	0.5282	12361	0	6.099
rs6923241	rs9502570	0.926	SSR1/RREB1	t	c	0.2464	-0.03	0.0167	0.07222	----+-?+-	0.2165	12914	26.6	9.536
rs67156297	rs12025518	0.822	ATP8B2	a	c	0.7687	-0.0286	0.0162	0.07702	+----+?+-	0.07692	12895	45.3	12.808
rs791595	–	–	MIR129-LEP	a	g	0.1851	-0.0304	0.0175	0.08199	-+---+?--	0.8435	13003	0	3.421
rs60780116	rs4862419	0.9	ACSL1 #	a	g	0.1677	0.0312	0.019	0.1013	-?+++++++	0.6093	12395	0	5.417
rs79851087	rs2229616	1	MC4R	t	c	0.0174	0.0906	0.0559	0.105	-+?++?-?+	0.699	11258	0	3.006
rs1182436	rs1182443	0.84	MNX1 #	a	g	0.2135	0.0298	0.0185	0.1079	?+-+-+??+	0.05926	11032	53	10.629
rs233449	–	–	KCNQ1	a	g	0.2689	-0.0251	0.016	0.1158	+-----??-	0.7563	11843	0	3.407
rs11616380	–	–	SPRY2	t	g	0.2732	-0.0228	0.0149	0.1264	?-+--+?--	0.4296	12285	0	5.943
rs2237897	–	–	KCNQ1	t	c	0.05	-0.0481	0.0323	0.1365	++-+-----	0.2542	13777	21.2	10.157
rs3802177	–	–	SLC30A8	a	g	0.2955	-0.0261	0.0179	0.1435	-++--+-+?	0.05079	10282	50.1	14.022
rs9410573	rs2796441	0.866	TLE1	a	g	0.3743	-0.0228	0.0158	0.1485	?--+---+-	0.5482	13004	0	5.928
rs11187140	rs7923866	0.96	HHEX/IDE	t	c	0.3942	-0.019	0.0134	0.1555	--+---?--	0.4424	13003	0	6.871
rs7953190	rs3751239	1	KLHDC5	c	g	0.785	-0.0229	0.0165	0.1652	?+----?+-	0.7358	12302	0	3.561
rs2244020	–	–	HLA-B	a	g	0.5533	0.019	0.0143	0.1826	+++++-??-	0.2315	11801	25.8	8.091
rs2258238	rs2612069	1	HMGA2	c	g	0.9005	0.0292	0.0225	0.1943	-++-++?++	0.3854	13007	5.8	7.431
rs10954284	–	–	KLF14	a	t	0.4645	0.0173	0.0134	0.1965	+++-++?++	0.802	12996	0	3.805
rs4238013	rs11063069	0.957	CCND2	a	g	0.796	0.0253	0.0201	0.2082	?+-++++-?	0.4574	9089	0	5.702
rs10886471	–	–	GRK5	t	c	0.485	0.019	0.0153	0.2154	--++++?+?	0.919	9395	0	2.008
rs6723108	–	–	TMEM163	t	g	0.5971	0.0176	0.0143	0.2194	+++-++?++	0.8913	12997	0	2.931
rs952471	rs965480	1	HMG20A	a	g	0.2929	-0.0163	0.0145	0.2602	---++-?--	0.6962	13008	0	4.703
rs1942880	–	–	MC4R	t	c	0.3001	-0.0165	0.0147	0.2605	++---+?+-	0.5	13004	0	6.346
rs7330796	–	–	TBC1D4	t	c	0.1337	-0.0295	0.027	0.274	??????-+-	0.7258	5460	0	0.641
rs111669836	rs7937415	0.99	MAP3K11 #	a	g	0.753	-0.0186	0.0171	0.2773	??+---?+-	0.1682	10900	35.8	7.789
rs7234111	–	–	LAMA1	t	c	0.6483	-0.0147	0.0139	0.2925	-++---?-+	0.1337	13003	37	11.114
rs79349575	rs1057897	0.811	GIP #	t	g	0.4442	-0.015	0.0143	0.2927	-?--++?--	0.3834	11595	5.8	6.366
rs7451008	rs9368222	1	CDKAL1	a	c	0.2844	0.0149	0.0143	0.2982	+++++-+--	0.741	13801	0	5.154
rs10229583	–	–	PAX4	a	g	0.2264	0.0163	0.016	0.3079	++----+++	0.1964	13802	27.9	11.095
rs7107784	rs7111341	0.843	MIR4686	t	c	0.287	0.0168	0.018	0.3495	-?+++-+-?	0.2737	8875	20.4	7.541
rs1861612	–	–	DNER	a	g	0.5612	0.0124	0.0133	0.3533	-+-+-+?-+	0.2742	13001	19.6	8.709
rs1575972	–	–	DMRTA1	a	t	0.0326	0.0353	0.0393	0.3689	+++-++??+	0.6941	11855	0	3.871
rs2972156	rs2972143	0.95	IRS1	a	g	0.4021	0.0118	0.0131	0.3704	---++-++-	0.4207	13803	1.6	8.132
rs28584669	rs355793	0.89	GRB14	a	t	0.8265	-0.0156	0.018	0.3859	-++---?--	0.4704	13000	0	6.611
rs173964	rs459193	1	ANKRD55 #	a	g	0.2472	-0.0127	0.0152	0.4029	?+---++--	0.3048	13066	15.9	8.325
rs7403531	–	–	RASGRP1	t	c	0.2339	0.0137	0.0164	0.4044	++--+-?++	0.4765	13003	0	6.557
rs7903146	–	–	TCF7L2	t	c	0.3352	0.0115	0.0139	0.4061	+---++++-	0.4541	13801	0	7.791
rs10965223	rs4977756	0.98	CDKN2A/B	a	g	0.6209	-0.0113	0.0136	0.4088	-+----?+-	0.4517	13003	0	6.785
rs9911305	rs9908652	0.802	SRR	a	g	0.2887	-0.0157	0.0191	0.4111	-+----???	0.6587	8341	0	3.268
rs1635852	–	–	JAZF1	t	c	0.4934	-0.0105	0.0128	0.412	----+--++	0.07713	13802	43.6	14.182
rs13301067	rs17791483	0.92	TLE4	a	g	0.9319	-0.0235	0.0287	0.4129	--++-----	0.5312	13795	0	7.051
rs2023681	–	–	MTMR3/HORMAD2	a	g	0.0832	0.019	0.0241	0.4305	-+-++-?+-	0.5827	12981	0	5.637
rs76550717	rs1552224	0.929	ARAP1 (CENTD2)	a	c	0.8501	0.0141	0.0188	0.4551	+++++-++-	0.4222	13803	1.4	8.116
rs6757251	–	–	THADA	t	c	0.1073	0.0162	0.0221	0.4647	?+-+--+-+	0.07126	13087	46.3	13.035
rs1116357	–	–	CCDC85A	a	g	0.5142	-0.0095	0.0131	0.4676	----+-?+-	0.9774	12981	0	1.632
rs6581998	–	–	TSPAN8/LGR5	t	c	0.7028	0.0101	0.0144	0.4839	++++++?+-	0.7646	13004	0	4.131
rs4774420	–	–	C2CD4A	t	c	0.2848	-0.0121	0.0179	0.4975	?+----?+?	0.6037	8752	0	3.631
rs11257659	rs11257655	0.94	CDC123/CAMK1D	t	c	0.2087	-0.011	0.0163	0.5004	+--+-++--	0.8527	13723	0	4.049
rs2925979	–	–	CMIP #	t	c	0.2993	0.0094	0.0145	0.5141	-++++--+-	0.6833	13802	0	5.677
rs6777684	rs6808574	0.931	LPP	t	c	0.3963	0.0093	0.0143	0.5156	+-++++??+	0.4925	11861	0	5.41
rs7224685	rs8074454	1	ZZEF1 #	c	g	0.3378	-0.0084	0.014	0.5456	--++--?+-	0.2585	12994	21.5	8.919
rs1061810	–	–	HSD17B12 #	a	c	0.3073	-0.0089	0.0149	0.5521	+--+-+?+-	0.343	12979	11.2	7.883
rs516946	–	–	ANK1	t	c	0.2641	-0.0083	0.0144	0.5637	++-+---+-	0.737	13807	0	5.191
rs78761021	rs9674498	0.898	GLP2R #	t	g	0.7051	0.0082	0.0145	0.5715	-++--+?++	0.9731	13008	0	1.733
rs11712037	rs13083375	0.99	PPARG	t	g	0.1223	-0.0118	0.0216	0.5844	+-+---?-+	0.3689	13003	7.9	7.603
rs12454712	–	–	BCL2A	t	c	0.6104	0.0121	0.0225	0.5901	?-?++--??	0.3803	7731	4.6	4.195
rs340874	–	–	PROX1	t	c	0.4611	-0.008	0.0151	0.5967	-+++-+-+?	0.0766	10283	45.4	12.821
rs1563575	–	–	RBMS1	a	g	0.6995	0.0076	0.0146	0.605	---+++-?+	0.8404	12637	0	3.451
rs12595616	–	–	PRC1	t	c	0.6386	-0.0069	0.0138	0.6165	-+---+?+-	0.6329	12980	0	5.222
rs7660590	–	–	TMEM154	t	c	0.2987	-0.0064	0.0143	0.656	-+-+--?--	0.5886	13007	0	5.588
rs2334499	–	–	DUSP8	t	c	0.396	-0.006	0.0135	0.6569	+--+-++--	0.8771	13803	0	3.772
rs3821943	–	–	WFS1	t	c	0.5628	-0.0053	0.0134	0.6912	--+-++?--	0.8137	12919	0	3.699
rs55864746	rs8108269	0.96	GIPR	t	g	0.7054	-0.0058	0.0156	0.7128	0-+-++--+	0.9898	13601	0	1.655
rs10758593	–	–	GLIS3	a	g	0.424	-0.0047	0.0135	0.7268	-++---+?+	0.2939	12634	17.2	8.458
rs7428936	–	–	ADAMTS9	t	c	0.5607	0.0044	0.0133	0.7418	+---++?--	0.3872	13004	5.6	7.413
rs6918311	–	–	SLC35D3 #	a	g	0.4465	0.0094	0.0293	0.7481	???????+-	0.3247	4661	0	0.97
rs810517	–	–	ZMIZ1	t	c	0.4583	-0.0041	0.0133	0.76	+-+-+-?--	0.8996	12977	0	2.838
rs10238625	–	–	DGKB	a	g	0.5496	-0.0039	0.0134	0.77	+++--+?+-	0.173	12976	31.9	10.285
rs2292626	–	–	PLEKHA1 #	t	c	0.463	-0.0039	0.0134	0.7706	--++--?+-	0.957	13008	0	2.05
rs1531583	–	–	MAEA	t	g	0.0437	0.016	0.0551	0.771	-?++?-???	0.6729	3959	0	1.541
rs10276674	–	–	DGKB	t	c	0.8207	-0.0058	0.0205	0.7776	++--+++-?	0.2924	10234	17.4	8.477
rs10998572	rs7377	0.901	VPS26A	t	g	0.0659	0.0076	0.0273	0.7808	--+-+-?++	0.6016	12891	0	5.48
rs9687833	rs3936511	1	ANKRD55	a	g	0.8033	-0.0044	0.0164	0.7909	-+++-++--	0.5751	13758	0	6.648
rs1800961	–	–	HNF4A	t	c	0.0339	-0.0113	0.0464	0.8078	+?+--++??	0.4295	7729	0	4.89
rs10146997	–	–	NRXN3 #	a	g	0.8085	-0.0038	0.017	0.824	+++-++?--	0.6029	13003	0	5.469
rs4402960	–	–	IGF2BP2	t	g	0.3075	-0.0024	0.0138	0.8591	--++++---	0.781	13700	0	4.778
rs8056814	–	–	BCAR1	a	g	0.0894	0.0037	0.0239	0.8769	-?+++--++	0.238	12377	24	9.209
rs10757282	–	–	CDKN2A/B	t	c	0.5487	0.002	0.0144	0.8893	-+?--+??+	0.4779	11143	0	4.515
rs9309245	–	–	ASB3	c	g	0.6692	-0.0016	0.0139	0.9106	-+---+?+-	0.7942	12997	0	3.874
rs1558902	–	–	FTO	a	t	0.4154	0.0007	0.0135	0.9596	--+-+-?+-	0.31	12994	15.3	8.263
rs11708067	–	–	ADCY5	a	g	0.7839	0.0008	0.0164	0.9612	+-+-+-+++	0.6872	13775	0	5.643
1. Scott et al.(2017)
2. EA: effect allele, NEA: non-effect allele, EAF: effect allele frequency
3. The sign of EA effect and the order of Cohorts are BHS, COLAUS, DESIR, ERGO, FHS, HBCS, KORA, PREVEND, SARDIANA
4. HetPVal: P-value for testing for heterogeneity

## Sheet: Supplemental Table 4
Supplemental Table 4. Association results of the variants in fasting glucose change in the HbA1c known loci1
SNP	Locus	EA2	NEA2	EAF2	Beta	SE	P	Direction3	HetPVal4	N	HetISq	HetChiSq
rs2073285	TMC6	t	c	0.1952	0.0788	0.0254	0.001937	+?++?+?+?	0.05396	5098	57	9.303
rs4783565	CDH3	a	g	0.3217	0.0425	0.0154	0.005668	?++++++?+	0.4491	11930	0	5.773
rs579459	ABO	t	c	0.7835	-0.0409	0.0155	0.008218	------+-+	0.2827	13779	18	9.754
rs11619319	PDX1	a	g	0.7695	0.0385	0.0152	0.0114	+++++-+++	0.6785	13807	0	5.72
rs10823343	HK1	a	g	0.7478	-0.0369	0.0179	0.03896	-+-----??	0.3766	8809	6.7	6.432
rs10830963	MTNR1B	c	g	0.6903	-0.0337	0.0173	0.05205	?------?-	0.9703	11774	0	1.324
rs2383208	MTAP	a	g	0.807	0.0263	0.0161	0.102	-++-++-++	0.02267	13764	55.1	17.813
rs576674	KL	a	g	0.8345	0.0304	0.0189	0.1069	++-+-+-+-	0.07857	13802	43.4	14.125
rs560887	G6PC2	t	c	0.32	0.0215	0.0142	0.1315	-++++-?-+	0.6209	13002	0	5.321
rs11248914	ITFG3	t	c	0.6468	0.0197	0.0139	0.1554	++++--?++	0.5332	13002	0	6.056
rs8192675	SLC2A2	t	c	0.6931	-0.0187	0.0138	0.1748	+----+-+-	0.6034	13802	0	6.392
rs267738	LASS2 (CERS2)	t	g	0.7997	0.0216	0.0159	0.1749	-+-++-+-+	0.4851	13800	0	7.487
rs11558471	SLC30A8	a	g	0.6924	0.0207	0.016	0.195	+--++-+-?	0.05468	10090	49.3	13.809
rs7756992	CDKAL1	a	g	0.7169	-0.0185	0.0143	0.1968	-----+-++	0.8195	13799	0	4.399
rs11964178	C6orf183	a	g	0.5832	0.0162	0.0129	0.2105	+--++++-+	0.7359	13796	0	5.201
rs837763	CDT1	t	c	0.5568	0.0217	0.0188	0.2484	+?++?+-+?	0.5976	5901	0	3.672
rs13387347	G6PC2	t	c	0.4455	-0.0165	0.0144	0.252	?----+?+-	0.7453	12203	0	3.49
rs2191349	DGKB	t	g	0.5415	0.0162	0.0144	0.2606	-++-++++?	0.8263	10287	0	3.583
rs1046896	FN3KRP	t	c	0.3482	0.0154	0.014	0.2724	+++-++--+	0.8714	13684	0	3.838
rs6980507	SLC20A2	a	g	0.3837	-0.0132	0.0131	0.3144	++----++-	0.681	13804	0	5.698
rs6474359	ANK1	t	c	0.9682	0.0413	0.0417	0.3221	-+++-+++?	0.1977	10267	28.9	9.843
rs4607517	YKT6 (GCK)	a	g	0.1778	-0.0162	0.0172	0.3459	+---+-?-+	0.538	13002	0	6.015
rs17256082	SCRN3	t	c	0.6047	0.0122	0.0134	0.3621	++--++++-	0.2324	13719	23.7	10.489
rs1800562	HIST1H4A / HFE	a	g	0.0465	0.0242	0.029	0.4029	+++-+++--	0.02851	13794	53.4	17.157
rs13134327	FREM3	a	g	0.3444	-0.0108	0.0134	0.4193	---++--+-	0.6431	13799	0	6.037
rs2237896	KCNQ1	a	g	0.047	-0.0223	0.0283	0.4305	++-+----+	0.165	13772	31.6	11.701
rs11603334	ARAP1	a	g	0.1493	-0.0145	0.0188	0.4409	-----+--+	0.4853	13807	0	7.485
rs198846	HIST1H4A	a	g	0.1536	0.0127	0.0173	0.463	+++---+++	0.2962	13786	16.4	9.575
rs11086054	MYO9B	a	t	0.6791	-0.0103	0.0147	0.4809	---+--?-+	0.6197	12959	0	5.331
rs9914988	ERAL1	a	g	0.8121	-0.0105	0.0165	0.5258	-----+-+-	0.6146	13784	0	6.291
rs4745982	HK1	t	g	0.9489	0.023	0.0393	0.5586	?-?-+-??+	0.6199	10455	0	2.639
rs592423	CITED2	a	c	0.4425	-0.0075	0.0134	0.5746	?+---++++	0.01331	12994	60.5	17.717
rs10774625	ATXN2	a	g	0.4828	0.0073	0.0131	0.5784	+---++-+-	0.23	13785	24	10.527
rs3824065	YKT6 (GCK)	t	c	0.4362	-0.0084	0.0155	0.5859	-+-+++--?	0.07963	10193	44.9	12.705
rs17533903	MYO9B	a	g	0.1999	0.0098	0.0182	0.5906	--++++-?+	0.07148	12359	46.3	13.026
rs2110073	PHB2	t	c	0.093	-0.0123	0.0242	0.6112	++----+--	0.9869	13805	0	1.784
rs17509001	ATAD2B	t	c	0.8549	0.0089	0.0184	0.6284	-+--+-+--	0.4879	13807	0	7.46
rs9604573	GAS6	t	c	0.2666	0.0078	0.0166	0.6361	-+-+++-+?	0.2628	10284	21	8.861
rs174577	FADS2	a	c	0.3292	-0.0066	0.0139	0.6381	+--++++-+	0.0001875	13796	73.6	30.294
rs4737009	ANK1	a	g	0.2434	-0.0071	0.0157	0.6528	?--+-++--	0.1163	12923	39.4	11.553
rs282587	ATP11A	a	g	0.8822	-0.0108	0.0242	0.6547	+-+---?-?	0.4911	9483	0	5.421
rs857691	SPTA1	t	c	0.2699	0.0057	0.0143	0.689	-+-++--++	0.2743	13802	18.9	9.87
rs4894799	FNDC3B (intronic)	a	g	0.6232	-0.0051	0.0137	0.7086	+++-+-?+-	0.5875	13002	0	5.597
rs11224302	CNTN5	t	c	0.1151	-0.0075	0.021	0.7226	-+++-+?--	0.2765	12959	19.3	8.679
rs1467311	KLF4	a	g	0.6659	0.004	0.0134	0.7659	+++++++--	0.7771	13802	0	4.816
rs12621844	FOXN2	t	c	0.5919	0.0035	0.0133	0.7915	-++--+?++	0.8753	12960	0	3.103
rs9818758	USP4	a	g	0.1873	-0.0034	0.0163	0.8329	++-++--+-	0.4158	13807	2.2	8.183
rs17747324	TCF7L2	t	c	0.7262	-0.0032	0.016	0.8416	-++--+?-+	0.4763	12991	0	6.558
rs2375278	SYF2	a	g	0.1524	-0.0038	0.0205	0.8549	-?-+--++-	0.4425	12394	0	6.87
rs7040409	C9orf47	c	g	0.9249	-0.004	0.0262	0.8794	--+--+-?+	0.5836	12640	0	5.63
rs11154792	HBS1L (MYB)	t	c	0.7709	0.0022	0.0162	0.8919	+--+++?+-	0.2114	12979	27.2	9.616
rs12132919	CCT3 (TMEM79)	a	c	0.2826	-0.0018	0.0151	0.907	++-+-+?--	0.8436	12987	0	3.42
rs1558902	FTO	a	t	0.4154	0.0007	0.0135	0.9596	--+-+-?+-	0.31	12994	15.3	8.263
rs11708067	ADCY5	a	g	0.7839	0.0008	0.0164	0.9612	+-+-+-+++	0.6872	13775	0	5.643
rs7616006	SYN2	a	g	0.5427	-0.0005	0.0132	0.9685	+--+--++-	0.8228	13801	0	4.365
rs3782123	BET1L	a	c	0.6965	0.0005	0.0175	0.9778	-+-+-++??	0.6626	8829	0	4.104
rs2408955	SENP1	t	g	0.5375	-0.0003	0.0129	0.9812	--++---++	0.8652	13806	0	3.91
rs4820268	TMPRSS6	a	g	0.5605	-0.0001	0.0153	0.9955	-+-++-+-?	0.4761	10278	0	6.56
1. Wheller et al.(2017)
2. EA: effect allele, NEA: non-effect allele, EAF: effect allele frequency
3. The sign of EA effect and the order of Cohorts are BHS, COLAUS, DESIR, ERGO, FHS, HBCS, KORA, PREVEND, SARDIANA
4. HetPVal: P-value for testing for heterogeneity

## Sheet: Supplemental Table 5
Supplemental Table 5. Short-term Follow-up Analysis Genome-wide association results for genetic variants with an p-value < 5× 10-6
	SNP	Chr	BP1	EA2	NEA2	EAF2	Beta	SE	P	Direction3	HetPVal4	N	RefGen5
	rs12216859	8	83485651	a	g	0.8779	0.1297	0.0266	1.06e-06	?+++?++	0.8451	7929	SNX16
	rs6936668	6	43944048	t	c	0.9577	0.3405	0.0705	1.38e-06	??++???	0.01862	2554	VEGFA
	rs3932536	6	43944278	a	g	0.0423	-0.3376	0.0705	1.66e-06	??--???	0.02153	2554	VEGFA
	rs11968152	6	43944908	a	c	0.0425	-0.3249	0.0699	3.39e-06	??--???	0.03805	2550	VEGFA
	rs10905524	10	9244981	a	g	0.9224	-0.1522	0.0328	3.41e-06	----??-	0.585	8195	GATA3
	rs11961135	6	21090584	a	g	0.1131	0.1476	0.032	4.09e-06	++++?+?	0.8296	5807	CDKAL1
	1. Physical Position (base pair) in build 36
	2. EA: effect allele, NEA: non-effect allele, EAF: effect allele frequency
	3. The sign of EA effect and the order of Cohorts are COLAUS, DESIR, ERGO, HBCS, KORA, PREVEND, SARDIANA
	4. HetPVal: P-value for testing for heterogeneity
	5. RefGen: closest reference gene

## Sheet: Supplemental Table 6
Supplemental Table 6. Long-term Follow up Analysis Genome-wide association results for genetic variants with an p-value < 5× 10-6
	SNP	Chr	BP1	EA2	NEA2	EAF2	Beta	SE	P	Direction3	HetPVal4	N	RefGen5
	rs9370391	6	55126419	t	c	0.0104	-0.9479	0.1846	2.81e-07	?-	1	2914	HCRTR2
	rs13251813	8	31083753	t	c	0.0647	-0.3122	0.061	3.02e-07	--	0.4319	3669	WRN
	rs453370	17	72863018	t	c	0.2464	-0.136	0.0276	8.56e-07	--	0.5802	3625	SEPT9
	rs12662131	6	8735058	a	g	0.2848	0.1427	0.0293	1.08e-06	?+	1	2969	SLC35B3
	rs9393062	6	8725781	a	t	0.2853	0.1403	0.0292	1.6e-06	?+	1	2974	SLC35B3
	rs4340489	2	14583293	a	g	0.4593	-0.1103	0.0233	2.21e-06	--	0.9951	3668	FAM84A
	rs6934483	6	8694359	a	g	0.4278	0.1267	0.0269	2.44e-06	?+	1	2934	SLC35B3
	rs13432427	2	14586961	t	g	0.4605	-0.1098	0.0234	2.6e-06	--	0.9807	3669	FAM84A
	rs4478454	6	8721849	a	g	0.2713	0.1251	0.0266	2.61e-06	++	0.0558	3669	SLC35B3
	rs4670001	2	14586127	t	g	0.5393	0.1097	0.0234	2.66e-06	++	0.9787	3669	FAM84A
	rs6735488	2	14576590	t	g	0.6541	-0.1174	0.0251	2.92e-06	--	0.7619	3669	FAM84A
	rs6756015	2	14584292	a	g	0.5383	0.109	0.0233	2.96e-06	++	0.9683	3669	FAM84A
	rs6432463	2	14583958	a	g	0.4619	-0.1089	0.0233	3.03e-06	--	0.9658	3669	FAM84A
	rs17150014	7	126028109	a	g	0.826	0.1453	0.0313	3.35e-06	++	0.03404	3669	GRM8
	rs10253770	7	126024295	t	c	0.174	-0.1453	0.0313	3.36e-06	--	0.03398	3669	GRM8
	rs17150011	7	126006816	a	c	0.1739	-0.1451	0.0312	3.38e-06	--	0.03259	3669	GRM8
	rs2711125	7	24567204	t	c	0.1854	0.1423	0.0307	3.5e-06	++	0.4585	3669	MPP6
	rs2529044	7	24572682	t	c	0.1852	0.1421	0.0307	3.75e-06	++	0.4604	3669	MPP6
	rs17149978	7	125995024	c	g	0.8262	0.1435	0.0312	4.19e-06	++	0.03195	3669	GRM8
	rs1775921	10	29085864	t	c	0.8938	-0.1839	0.04	4.19e-06	--	0.8407	3669	BAMBI
	rs10826512	10	29089977	a	g	0.1062	0.1839	0.04	4.22e-06	++	0.8307	3669	BAMBI
	rs4668164	2	170348235	a	g	0.9312	-0.2104	0.0458	4.31e-06	--	0.3723	3669	SSB
	rs2529055	7	24556856	a	g	0.8147	-0.1411	0.0307	4.35e-06	--	0.4402	3669	MPP6
	rs10826513	10	29092196	t	c	0.8938	-0.1836	0.04	4.4e-06	--	0.8229	3669	BAMBI
	rs10487452	7	125989739	t	c	0.8261	0.143	0.0312	4.5e-06	++	0.03132	3669	GRM8
	rs10274867	7	125985434	t	g	0.8256	0.1425	0.0311	4.7e-06	++	0.03083	3669	GRM8
	rs9393058	6	8621409	a	g	0.4056	0.1094	0.0239	4.79e-06	++	0.3608	3669	SLC35B3
	rs7776227	6	8622573	t	c	0.4056	0.1093	0.0239	4.9e-06	++	0.362	3669	SLC35B3
	rs4977129	8	144247224	a	g	0.2446	-0.1239	0.0271	4.98e-06	--	0.353	3661	C8orf31
	1. Physical Position (base pair) in build 36
	2. EA: effect allele, NEA: non-effect allele, EAF: effect allele frequency
	3. The sign of EA effect and the order of Cohorts are BHS, FHS
	4. HetPVal: P-value for testing for heterogeneity
	5. RefGen: closest reference gene
